# Supplementary material for: Tropisms of AAV for Subretinal Delivery to the Neonatal Mouse Retina and Its Application for In Vivo Rescue of Developmental Photoreceptor Disorders
Source: PLoS One. 2013 Jan 15;8(1):e54146. doi: 10.1371/journal.pone.0054146 (PMC3545928; doi:10.1371/journal.pone.0054146)
Supplement: Table S1 — Primer sequences. Primers for qPCR analysis. (XLS) [file pone.0054146.s001.xls]

## Sheet: For paper all data
	Table S1. Primer sequences
	Primer name	Sequence (5' - 3')
	Rhodopsin-F	GCTTCCCTACGCCAGTGTG
	Rhodopsin-R	CAGTGGATTCTTGCCGCAG
	S-opsin-F	GCTGGACTTACGGCTTGTCACC
	S-opsin-R	TGTGGCGTTGTGTTTGCTGC
	M-opsin-F	TTGCTTTGCCACTGCTCG
	M-opsin-R	TGTGGCCCAGACGTGTTC
	Crx-F	CACCAGGCTGTCCCATACTC
	Crx-R	TCGCCCTACGATTCTTGAAC
	Gnat1-F	CGCTCAACATTCAGTATGGAGA
	Gnat1-R	CGAAGTAGCGATGATTGCAGATG
	Rpgrip1-P14	GCCTCTATCGGAGACAGAGACTCC
	Rpgrip1-P15	TGCTCCACAGGGTCCAGATCTATC
	Cabp4-P1	GATGGAGCTTCTAGAAGTGTCGCA
	Cabp4-P2	TGGGCTTATCAGCTCCACAAACTC
	Nrl-P1	GCTGTGCCTTTCTGGTTCTGA
	Nrl-P2	GCTCCCGCTTTATTTCGAACT
	Fscn2-F	GAACTCTTCGACCTGGAGCAAAGT
	Fscn2-R	CTCATGACCCAGTTCTTCATCCTG
	Pde6g-F	ACCACCTAAGTTTAAGCAGCGGCA
	Pde6g-R	CGTGCAGCTCTAGGTGATTGAAG
	Slc24a1-F	GTTGGCCTACGCTCTCTATGTGTT
	Slc24a1-R	GTTTTCCTCGACAGCATCCTCACT
	Rdh12-F	TGGCAAGATCCGTTTCCATGACCT
	Rdh12-R	GTAGGAGTTCCTGGTGATCTCTGA
	Rpl4-F	GATATGCCATCTGTTCTGCCCT
	Rpl4-R	CTTGCCAGCTCTCATTCTCTGA
	GFP-qPCR1-F	CAACAGCCACAACGTCTATATCATG
	GFP-qPCR1-R	ATGTTGTGGCGGATCTTGAAG
	pCAG-qPCR-QF3	CCTGGCATTATGCCCAGTACATG
	pCAG-qPCR-QR3	GCTCACCTCGACCATGGTAATAG
